# Supplementary material for: The Adsorption of P2X2 Receptors Interacting with IgG Antibodies Revealed by Combined AFM Imaging and Mechanical Simulation
Source: Int J Mol Sci. 2023 Dec 26;25(1):336. doi: 10.3390/ijms25010336 (PMC10778698; doi:10.3390/ijms25010336)
Supplement: Supplementary file 1 [file ijms-25-00336-s001.zip]

Archive with 1 entries (1 files):
- ijms-2718985-supplementary.pdf
